# Supplementary material for: Dynamic Model of Serotonin Presynapse and Its Application to Suicide Attempt in Patients with Bipolar Disorder
Source: Int J Mol Sci. 2025 Apr 25;26(9):4085. doi: 10.3390/ijms26094085 (PMC12072092; doi:10.3390/ijms26094085)
Supplement: Supplementary file 1 [file ijms-26-04085-s001.zip]

Archive with 1 entries (1 files):
- ijms-3511879-supplementary.pdf
